# Supplementary material for: Alternative splicing and thermosensitive expression of Dmrt1 during urogenital development in the painted turtle, Chrysemys picta
Source: PeerJ. 2020 Mar 19;8:e8639. doi: 10.7717/peerj.8639 (PMC7085901; doi:10.7717/peerj.8639)
Supplement: Supplemental Information 6 [file peerj-08-8639-s006.fasta]

>Gallus_gallus_Dmrt1_f
------------------------------------------------------------
------------------------------------------------------------
------------------------------------------------------------
------------------------------------------------------------
------------------------------------------------------------
---------------------------------------------------A--------
-----EGAQ---------AVLHVAGLPVQEVQ----------PDRRAAAGDGRAGCAEEA
ASPGRG-AGDHPPCTPAQCP-ASCQEP-RCG-------------TEGHG-WAW-GV--AG
VGVS------DPKAFSY-----------------LMV-----------------------
---L--EKKKKKKKK---------------------------------------------
------------------------------------------------------------
------------------------------------------------------------
------------------------------------------------------------
------------------------------------------------------------
------------------------------------------------------------
------------------------------------------------------------
------------------------------------------------------------
------------------------------------------------------------
------------------------------------------------------------
------------------------------------------------------------
------------------------------------------------------------
------------------------------------------------------------
------------------------------------------------------------
------------------------------------------------------------
----------------------------
>Gallus_gallus_Dmrt1_b
------------------------------------------------------------
------------------------------------------------------------
------------------------------------------------------------
------------------------------------------------------------
------------------------------------------------------------
------------------------------------------------------------
--------------------LHVAGLPVQEVQ----------PDRRAAAGDGRAGCTEEA
ASPGRG-AGDQPPCTPAQCP-ASCQEEQQQQLLSPAGQ-QQPCSLHEHGGSSSSERTTRG
TDAH------SGHPFHPQQRALGEHV-FGCGLHLLQQ-----------------------
---FLPAIPVSLL-Q---PVQLLPVPNGSGH-----------VFLK---DRGYVCRVSHE
KQPSK-PPSNIHVKPVRKTV-----ADERME----------NR-----------------
--HAMSS--STGCA----------PTTRP--------------------------PHTWA
R----------GLAVPPASHRYWPRRTPPPTQSRK---------------RECFRRPAAR
TRAWGACRAARAP-RET-------------------------------------------
-----WSAS----PTKSPAPSR-VPRLR-------------LQYKRPA-NKSRKKLR---
---------------------------------------------------------AF-
-LRVLFC-ERLTVSSSC-------------------------------------------
-----------VTEAN-LK-N-SGKIHCSL-LRL----------YLK-------------
------------------------------K-----------------CY--HK------
------------------------------------------------------------
------------------------------------------------------------
------------------------------------------------------------
------------------------------------------------------------
------------------------------------------------------------
----------------------------
>Gallus_gallus_Dmrt1_c
------------------------------------------------------------
------------------------------------------------------------
------------------------------------------------------------
------------------------------------------------------------
------------------------------------------------------------
------------------------------------------------------------
--------------------LHVAGLPVQEVQ----------PDRRAAAGDGRAGCTEEA
ASPGRG-AGDQPPCTPAQCP-ASCQEEQQQQLLSPAGQ-QQPCSLHEHGGSSSSERTTRC
SKAV------PK------------------------------------------------
----------------------------------------------------------RS
-----------------------------------------Q------------------
----ASP--FSSA-----------------------------------------------
------------------------------------------------------------
------------------------------------------------------------
-------VD----K-N--------------------------------------------
------------------------------------------------------------
--------------S-IHKRMKL--TSL----------TSVVYTV---------------
--WISS----QKEW-G-FRMGCPARWWCSRTMKT----------WH-G------------
------------------------------T-WLVG------MVRRGWCWSE-S-SLXLL
NGL--AEK----------------------------------------------------
------------------------------------------------------------
------------------------------------------------------------
------------------------------------------------------------
------------------------------------------------------------
----------------------------
>Gallus_gallus_Dmrt1_d
------------------------------------------------------------
------------------------------------------------------------
------------------------------------------------------------
------------------------------------------------------------
------------------------------------------------------------
------------------------------------------------------------
--------------------LHVAGLPVQEVQ----------PDRRAAAGDGRAGCTEEA
ASPGRG-AGDQPPCTPAQCP-ASCQEEQQQQLLSPAGQ-QQPCSLHEHGGSSSSERTTRS
VPVR------GPLLLAAQAA-------------LLLH-----------------------
---MLPAAT--GLES---PLQQLHHAAGAAS----------E----------------RE
ETNQC--SVMFHYLHLKNKI-----SSE-TS----------T------------------
----ALN--FMGCA----------ASSDSQGVFLLSTK----THFLLCFFQSCQPLVHWL
LVCRAGEFQCSAGAVLECCHRVWV------------------------------------
----PQCHAARCS-EP--------------------------------------------
-----WAGD----SLSNLM---HIFVLH-------------LTFAKNK-GEKTNYICS--
---------QV-----SCA-AQPG-----------------------------LKGADS-
-RQVLFPLQWISRTVEYTRE-N---HR-----------PSVVYTV---------------
--WISS----QKEW-G-FRMGCPGRRWCSRTMKM----------WH-G------------
------------------------------T-WLVG------MVRSGWCWSK-S-SLFPL
NGFVIG-K----------------------------------------------------
------------------------------------------------------------
------------------------------------------------------------
------------------------------------------------------------
------------------------------------------------------------
----------------------------
>Gallus_gallus_Dmrt1_e
------------------------------------------------------------
------------------------------------------------------------
------------------------------------------------------------
------------------------------------------------------------
------------------------------------------------------------
------------------------------------------------------------
--------------------LHVAGLPVQEVQ----------PDRRAAAGDGRAGCTEEA
ASPGRG-AGDQPPCTPAQCP-ASCQEEQQQQLLSPAGQ-QQPCSLHEHGGSSSSERTTRP
VPVR------GPLLLAAQAA-------------LLLH-----------------------
---MLPAAT--GLES---PLQQLHHAAGAAS----------E----------------RE
ETSVS-PSCFIIFT--KIKL-----ALNRPK----------K------------------
----K-------------------------------------------------------
------------------------------------------------------------
------------------------------------------------------------
------------------------------------------------------------
------------------------------------------------------------
------------------------------------------------------------
------------------------------------------------------------
------------------------------------------------------------
------------------------------------------------------------
------------------------------------------------------------
------------------------------------------------------------
------------------------------------------------------------
------------------------------------------------------------
----------------------------
>Homo_sapiens_Dmrt1_a
------------------------------------------------------------
---------------------------------------------TPAAPPAAA------
-----------HTSPAPPPPERRCPSGSSLAAVSRRERGPECSHFS-GHHAQRRGIQQAL
YTVGSPSRPRGTAAGQSRG------LWQSV------------------------------
---------------------------------------------------WGASGGGQR
LERRGQQQRRRLRLRGVGPGCREQE------VPAAAQVRT-LQ-EPRLRLAA--------
-----QGPQ---------ALLHVARLPVQEVQ----------PDRREAARDGRAGGPEKA
AGPGGG-IGYQPPHPTAQCGRAACQKREQWQ-PVPHD-VQWHLSATAG--QCPHHCSFRG
TYGHP------GYSCCHQQRACGEHT-PGFRLHLLQQ-----------------------
---LLPAVSVSLLQQ---SIQLPAVLHGLGC-----------FCFW--GGGKSPRGIPCE
EQPSG-PPRTLC------AW-----SDRKPVADEEHGEPPCNELPVQDAFLLPASLLPGP
ERAPVLH--F-GCS----------LLPGSQGERILA------------------------
----------------AQQSRFWLGFPLEQLSY--QEHKGSA-M-ACVGAQQLHSHSRHR
G---GRVSSACCRWRFT-------------------------------------------
-----WSNR----L----IPLSMGFVNILH-LILS-LLRTYLVYIP-SLVQRL-HICN--
---------TLGSVTTICMV-VL-------------------------------------
----------------YSRSLNNSVH------------------F---------------
--FN------DTG-FM-F--SRNKRIHSSEAICV----------PLNE------------
--------------------------SSN-M-LLLV------LK-NLRCLRG----FFFF
-VFFKNLQRYKFSQVT-RVRRKEQAKLVIFL-EV--------------------------
-----------------C-MDILCVLLLEIA-----------------------------
---PPHP----------PNPKR-N-NI---IRNIKACKKKLLRFW-RV-FVNSAI-SDLS
DAEFLSGVCRM----SL--SYILSTTGKKW-MQSGLL-P---------------VVI---
--------FGNKYIFKSCYRF-EFMILLKIAMEYF-VI-QKPS-NETSLKKFIVL-----
LSCSCT---------NKNVIDD------
>Mus_musculus_Dmrt1_d
------------------------------------------------------------
-----------------------------------RRKKKKEKRYNPPPTPRAL------
-----------HLD-------YRSSCGAPASCAPSRQPAGWIRERETKLHAERRHIRQAL
YPHRPAPQPPLP------------------------------------------------
---------------------------------------------------QRDAWSSRI
F------------LLSPAEGIWRTHLTWYQTPPTTAAFTS-LL-CFLTTT----------
-----------------------ICTTTPSIP----------WPCLLSPPQGRWGIPSGD
P-----------P-------------RTACGVS-----QHLTCLL-------RLETSGR-
RPQRAATR-APSTGCTHTT-----------------------------------------
--------------------GLPPTWAR-----------------------ACPRSLPSR
KAPPTQKPKPVCSRPPAVKI-----LAWSPSPAALR--ATR-----ARREFWNVSLRPR-
--------------------------------NLAA------------------------
----------------TPSTRSWKRMRTSERPHQSNSRG---------------------
------------------------------------------------------------
------------------------------------------------------------
------------------------------------------------------------
------------------------------------------------------------
------------------------------------------------------------
------------------------------------------------------------
------------------------------------------------------------
------------------------------------------------------------
------------------------------------------------------------
------------------------------------------------------------
------------------------------------------------------------
----------------------------
>Mus_musculus_Dmrt1_c
------------------------------------------------------------
-----------------------------------RRKKKKEKRYNPPPTPRAL------
-----------HLD-------YRSSCGAPASCAPSRQPAGWIRERETKLHAERRHIRQAL
YPDGGSSRSRGPAAGQSRR------LQQSC------------------------------
---------------------------------------------------RGDGWSGWR
LGRGGQ--RRCLGLRAVGPGFWKQE------VPEAAQMRS-LQ-EPRLRVAA--------
-----QGPQ---------ALLHVAGLPVQEVQ----------PDCGATAGDGRAGGPEKT
AGPGRR-TGYQPPNSAAQRSRAPGQKRE-CQQPVPDGREQQLCPAPTG--QHPNPRCLR-
RPQRAATQ-APSTGCTHTT---------GL------------------------------
----------------------PPTWAR-A----------------------CPRSLPSR
KAPPTQKPKPVCSRPPAVKI-----LAWSPSPAAL-R-ATRAR-----REFWNVSL----
----------RPR-------------------NLAA------------------------
----------------TPSTRSWKRMRTS---------------------------EPPP
GLLWS-----QG------------------------------------------------
------VRR----L----VLLSAGFVVI-IGSAGCPFRSLVHVRVRLKHLYLK-KRY---
----------LAKKKKKKKKK---------------------------------------
------------------------------------------------------------
------------------------------------------------------------
------------------------------------------------------------
------------------------------------------------------------
------------------------------------------------------------
------------------------------------------------------------
------------------------------------------------------------
------------------------------------------------------------
----------------------------
>Mus_musculus_Dmrt1_a1
------------------------------------------------------------
-----------------------------------RRKKKKEKRYNPPPTPRAL------
-----------HLD-------YRSSCGAPASCAPSRQPAGWIRERETKLHAERRHIRQAL
YPDGGSSRSRGPAAGQSRR------LQQSC------------------------------
---------------------------------------------------RGDGWSGWR
LGRGGQ--RRCLGLRAVGPGFWKQE------VPEAAQMRS-LQ-EPRLRVAA--------
-----QGPQ---------ALLHVAGLPVQEVQ----------PDCGATAGDGRAGGPEKT
AGPGRR-TGYQPPNSAAQRSRAPGQKRE-CQQPVPDGREQQLCPAPTS--QHPNPRCLRG
THGHP------GYSCCHQQRAYGEHI-PGIRPRLLQQ-----------------------
---LLPAFSVSLLQQ---SVQLPPVFHGLVC-----------VLLR--GGGEFPRGIPRE
EQPA-ESPS------TLRAC-----SDWKPVADEDLREPPPSELPVPDALILRASLLPGP
EHVPDPY--LRGRP----------LLLRSQSQCVLA------------------------
----------------PQQSRFWLGLPLQQLSDEQRELEGSSGM-VCVLGT-QLRRQPGP
GRG-GRVSRRRGYSGHR-------------------------------------------
-----VLGG----L----FVIAQGLLLFELAVLAAHSE--VWF-----MLELG-NTCN--
---------SVGSQTTICKK-VP-------------------------------------
----------------GSPSLNSNETRS----------LAQSLSL---------------
--SLPS----PLCWFFFF--GGGGRIFQRK--EL----------TVCP------------
--------------------------SYNYM-LLLG------FK-NFRCLRL-----PSF
QDF-ENQENINLALST-PVRRAGKPPFRILQ-TV--------------------------
-----------------NGDTVYVLVMCW-L-----------------------------
---HPTP----------QIQM-QEYSKKKPQREETGKTSPSLTSQIKSNLENNT-P-SDP
RRHFLGVVPRM----SLTNAYIFFTTGGKMEAI-MIL-P---------------VVI---
-------WLEN-YIFKSYPEF-EFIILLKKLLLST-YVTGSHPEMEPV-KKIIV------
-VCGCT-------DLNKNVIDDC-----
>Mus_musculus_Dmrt1_a2
------------------------------------------------------------
-----------------------------------RRKKKKEKRYNPPPTPRAL------
-----------HLD-------YRSSCGAPASCAPSRQPAGWIRERETKLHAERRHIRQAL
YPDGGSSRSRGPAAGQSRR------LQQSC------------------------------
---------------------------------------------------RGDGWSGWR
LGRGGQ--RRCLGLRAVGPGFWKQE------VPEAAQMRS-LQ-EPRLRVAA--------
-----QGPQ---------ALLHVAGLPVQEVQ----------PDCGATAGDGRAGGPEKT
AGPGRR-TGYQPPNSAAQRSRAPGQKRE-CQQPVPDGREQQLCPAPTG--QHPNPRCLRG
THGHP------GYSCCHQQRAYGEHI-PGIRPRLLQQ-----------------------
---LLPAFSVSLLQQ---SVQLPPVFHGLVC-----------VLLR--GGGEFPRGIPRE
EQPA-ESPS------TLRAC-----SDWKPVADEDLREPPPSELPVPDALILRASLLPGP
EHVPDLY--LRGRP----------LLLRSQSQCVLA------------------------
----------------PQQSRFWLGLPLQQLSDEQRELEGSSGM-VCVLGT-QLRRQPGP
GRG-GRVSRRRGYS----------------------------------------------
--------G----L----FCYRQGLLLFELAVLAAHSE--VWF-----MLELG-NTCN--
---------SVGSQTTICKK-VP-------------------------------------
----------------GSPSLNSNETRS----------LAQSLSL---------------
--SLPS----PLCWFFFFFFGGGGGSSREK--N-----------LYAQ------------
--------------------------VTITC-YFWG------SKKKKKKKKK--------
------------------------------------------------------------
------------------------------------------------------------
------------------------------------------------------------
------------------------------------------------------------
------------------------------------------------------------
----------------------------
>Mus_musculus_Dmrt1_a3
------------------------------------------------------------
-----------------------------------RRKKKKEKRYNPPPTPRAL------
-----------HLD-------YRSSCGAPASCAPSRQPAGWIRERETKLHAERRHIRQAL
YPDGGSSRSRGPAAGQSRR------LQQSC------------------------------
---------------------------------------------------RGDGWSGWR
LGRGGQ--RRCLGLRAVGPGFWKQE------VPEAAQMRS-LQ-EPRLRVAA--------
-----QGPQ---------ALLHVAGLPVQEVQ----------PDCGATAGDGRAGGPEKT
AGPGRR-TGYQPPNSAAQRSRAPGQKRE-CQQPVPDGREQQLCPAPTG--QHPNPRCLRG
THGHP------GYSCCHQQRAYGEHI-PGIRPRLLQQ-----------------------
---LLPAFSVSLLQQ---SVQLPPVFHGLVC-----------VLLR--GGGEFPRGIPRE
EQPA-ESPS------TLRAC-----SDWKPVADEDLREPPPSELPVPDALILRASLLPGP
EHVPDLY--LRGRP----------LLLRSQSQCVLA------------------------
----------------PQQSRFWLGLPLQQLSDEQRELEGSSGM-VCVLGT-QLRRQPGP
GRG-GRVSRRRGYSGHR-------------------------------------------
-----VLGG----L----FCYRQGLLLFELAVLAAHSE--VWF-----MLELG-NTCN--
---------SVGSQTTICKK-VP-------------------------------------
----------------GSPSLNSNETRS----------LAQSLSL---------------
--SLPS----PLCWFFFFLGGGGSSKKKKK--KK--------------------------
-------------------------------------------------KKK--------
------------------------------------------------------------
------------------------------------------------------------
------------------------------------------------------------
------------------------------------------------------------
------------------------------------------------------------
----------------------------
>Dicentrarchus_labrax_Dmrt1_a
TTLQAC-TSLFFLPPMSHTQSRFSSLPSKSSFVLSS--KAWCPFPQCHLSS-RSLFGFRF
PPSVLQFSLSSPSSLSLCFLPSSICVYFWLQKISAGRRRKREMKSEMDQTERWLWLKGEV
VNLDS-SSFNALLPPLPPPR--------------PPDRILWLSVRDHSAMAPPRGGGEAS
LKEQ---NEAGLEQGDAESSWHEVGLMRSLAPGGGEWENGGLGPHPLLLPPLTSPMACVV
AVAMEPPRAEFGTRPQ-SRVGAAD-CHPLSQVSPPLPARFFPQVPAAAAAAAAAGRGGTV
TLQPPA-WHQ--------------------------TGI-PSETAGTI-T--DKP-AKTS
RASRCQSPPDLCPRLKARNPPGCQSAPAVGTT----AMCPL-RATSASATGGT-ASVPNV
S--RRG-RESWRPRWP-GGSRLRRRSSGFV--------VRLLCLALR-----W-----KM
KPEQ-------TVCSLWRDDP---------------------------------------
---HPPVPPLPLLLSQGVARHCPPAHLLLP---GLILTARLTCCWKPPI-------TTST
SLHAT-PPTT--ATSTTTSNTRRCPTVTA-----ACRATTCLLSI---------ACILTT
QQQPT----LRAWA------------------------------LP----PVCHPFSAWT
TTTTTTTTTITT----TTALRPWQPQPSHPA--------S-----SPLLMTPP-PAGLSA
PWLTLRSIL-SVRPAVR-------------------------------------------
-----------------------------------------------------PQTSPSA
PSSMMTPPNKQG-T---------N-----------------------YLTKTLVP-N---
-----SC-----------------------------------------------------
------------------------------------------------------------
------------------------------------------------------------
------------------------------------------------------------
------------------------------------------------------------
------------------------------------------------------------
------------------------------------------------------------
------------------------------------------------------------
----------------------------
>Epinephelus_merra_Dmrt1_a
------------------------------------------------------------
------------------------------------------------------------
------------------------------------------------------------
------------------------------------------------------------
-----------------------------------------------LPPVTAAGWGGTV
TL-PLQ-SCISTGFKKPNLL-KQTQTL-LKSDSDS-AGSAVAVRSPSL-L--LQP-VKRG
RSNRWRSAPDLCPHPRASNPPGCPSAPAAETT----ATCLL-RDTSASATGGT-ASVPNV
N--LRD-RESWRPRSP-DGSRLRKRSLGFV--------VLWLCLALR-----W-----RM
KLEQ-------TACSPWRDDP-------------R-------------------------
---RPPAPPLLPLLSQGVARHCPPARRLLP---GLMLMHSRTCCWKLPI-------TTST
SRLVT-PPTM--ATCTTTS-STRCLMVMA-----AFQTTTCPLST---------VCIPTT
QQPPT----LRAWA------------------------------LP----PVCRPSTAWM
TT--------------TTALRPWQP-PSHPA--------A-----SPLVTTPP-PAGPSA
PWLTLMSTV-SARLPAR-------------------------------------------
-----------------------------------------------------HQTSPST
PSSRVTPPNE-NEGS----FTRET-----------------------YYDIS-AK-N---
-----CCCRFLCF---WRHNNVFSV----------P-LKRQAVV----------------
-----------VF-LIFI---C--CFVEVSSLVYNVLGKL----KKNNNMPKRDLRS---
------------PLQKIKMTKPTISKSFNYQ-QS------NTFM-----KPD---GM-LL
CICK---------------------VMHFFFLFSQSKTIK-R------------------
-------HMSND------DIKICF------------------------------------
------------------------------LESS---KTDQCS---------------FH
TV-FV------RY-WTIF-QS-----------------------------------EYML
SVC-DIFLSWNQYYFTSQALI-KM--SEEKFGQCNCIH----------------VFWGPV
N--RCRFSVDVKEKLDTRLKKKKKKKKK
>Epinephelus_merra_Dmrt1_b
------------------------------------------------------------
------------------------------------------------------------
------------------------------------------------------------
------------------------------------------------------------
-----------------------------------------------LPPVTAAGWGGTV
TL-PLQ-SCISTGFKKPNLL-KQTQTL-LKSDSDS-AGSAVAVRSPSL-L--LQP-VKRG
RSNRWRSAPDLCPHPRASNPPGCPSAPAAETT----ATCLL-RDTSASATGGT-ASVPNV
N--LRD-RESWRPRSP-DGSRLRKRSLGFV--------VLWLCLALR-----W-----RM
KLEQ-------TACSPWRDDP-------------R-------------------------
---RPPAPPLLPLLSQGVARHCPPARRLLP---GLMLMHSRTCCWKLPI-------TTST
SRLVT-PPTM--ATCTTTSSTSRCLMVMA-----AFQTTTCPLST---------VCIPTT
QQPPT----LRAWA------------------------------LP----PVCRPSTAWM
TT--------------TTALRPWQP-PSHPA--------A-----SPLVTTPP-PAGPSA
PWLTLMSTV-SARLPAR-------------------------------------------
-----------------------------------------------------HQTSPST
PSSRVTPPNE-NEGS----FTRET-----------------------YYDIS-AK-N---
-----CCCRFLCF---WRHNNVFSV----------P-LKRQAVV----------------
-----------VF-LIFI---C--CFVEVSSLVYNVLGKL----KKNNNMPKRDLRS---
------------PLQKIKMTKPTISKSFNYQ-QS------NTFM-----KPD---GM-LL
CICK---------------------VMHFFFLFSQSKTIK-R------------------
-------HMSND------DIKICF------------------------------------
------------------------------LESS---KTDQCS---------------FH
TV-FV------RY-WTIF-QS-----------------------------------EYML
SVC-DIFLSWNQYYFTSQALI-KM--SEEKFGQCNCIH----------------VFWGPV
N--RCRFSVDVKEKLDTRLKKKKKKKKK
>Homo_sapiens_Dmrt1_b
------------------------------------------------------------
------------------------------------------------------------
----------------------------------------------------PRHSSCAS
----------GCSA------------HVSCASSSGASLSVGFIPR---------------
----SSLQAREGARVLALLLGAP--CPTTRHSASPLHRR--------------------K
PLTPPG-YRRRA---EPGALAKRLGR-WGRP-----AARA----PG---AAAEEAAPAPG
RRTWVPGAR---------SPRGCPSAHAAGTT----ATPRRSRATSASAC-GATASARSA
T-SPRG-SA-WPRRWP-EGSRPRR------------------------------------
----------------------------------RNWVSATPSHCPVRPSCLSKERTMAV
TRAS-LSAVAPLSHR--RPVSPPLQLQRDVWSSRIFLLSPAEGMWRTH------------
------------------------------------------------------------
------------------------------------------------------------
--------------------LTWFQTPPTTA--A--STSR-----LCFLITTIYTTARST
PWPWLLILL-LGRWEIPSGDPL-RTAFGASPDLMCLVRQETSGRYDINYPESE-LVV-KP
HAC-----AHTCTYTQR-------------------------------------HTRTCA
PRGTHR-HTQVHTHMCVCHFAHM-AQHAKCVRNFLLCQ-CPLASKVGCKE---LERNN-V
QTCFLFQILLFSF---FECCINNQL----------------------------GTGRSQV
LNEVPPPPALSPLSLGTLE-NAG-SL-------------------LGGGNLRDE---FAP
WEGN--GS-SVWKKGKKRNSVTV-ELDPTWVHFSLGIEVSL-------------------
----------------------SFSKFVFFFLFVCLFWFGF-DRVSLCCPGWSA----VV
GSQLT--ATSAS----WVQVLL-FTSACEVAG--------------------------IT
GAYHPTRLI---------------------------------------------------
------------------------------------------------------------
------------------------------------------------------------
----------------------------
>Homo_sapiens_Dmrt1_c
------------------------------------------------------------
------------------------------------------------------------
----------------------------------------------------PRHSSCAS
----------GCSA------------HVSCASSSGASLSVGFIPR---------------
----SSLQAREGARVLALLLGAP--CPTTRHSASPLHRR--------------------K
PLTPPG-YRRRA---EPGALAKRLGR-WGRP-----AARA----PG---AAAEEAAPAPG
RRTWVPGAR---------SPRGCPSAHAAGTT----ATPRRSRATSASAC-GATASARSA
T-SPRG-SA-WPRRWVRACGSPGSALVFFF------------------------------
---F-------FFFLDGVSLGC-----PGCSVVARSWLTATPLPGFKQFSCLSLPSSWDY
RRTK--------------------------------------------------------
------------------------------------------------------------
------------------------------------------------------------
------------------------------------------------------------
------------------------------------------------------------
------------------------------------------------------------
------------------------------------------------------------
------------------------------------------------------------
------------------------------------------------------------
------------------------------------------------------------
------------------------------------------------------------
------------------------------------------------------------
------------------------------------------------------------
------------------------------------------------------------
------------------------------------------------------------
----------------------------
>Dicentrarchus_labrax_Dmrt1_b
------------------------------------------------------------
------------------------------------------------------------
------------------------------------------------------------
------------------------------------------------------------
-------QWAFSHYVFTNNLGVN------------------------------------L
IHSDPE-WELQT---DATLSPRSLPRFQLVS-----SHKSQ----QRQQQQQQQGGEGR-
-----PYSLQLGTR---PGFDHQRLL-GPSLT--NFFLIA-MSKDK-----QSKQVPEST
GPLSPSK-GQKPPRMP-KCS--RCRNHGYV--------S------PLK------------
--GH-------KRFCNWRDCQC-----PKCKLIAERQ-----------------------
---RVMAAQVALRRQQAQEEE-------LGICSPVALSCPE-VMVK--NEAGADCLFSVE
GRSLT-PTST--STSSLAVTGSRSALSSSPSAV-ARAHTDGPSDLLLETSYYN-FYQPSR
--YPTYYGNLYNYQQYQVDDDNIRWCRASRQEMVPDKKTGPIREMP-------------H
GDGRLSSHNMSS----QY--RMHSYYPAATYLTQ--GLGS-----AT-------------
------CVP-PL------------FSLDDNNNNNNNNNNNNNCS------ETMAASAFPP
GIIT-TAHDST-------MTCRSI----------------------SSL-----------
---------VNSEIHPECEASSET---------------------PNFTVSSIIDDDATK
-TG--LNIK---L---FDKNIVRSVEQKNLD---VPAKHSSQFHSSLLLLVKSSVGGSSS
ALKVPG-KLKTIVQIHKYQ-QSN---------I-ESFRR-----TLCKDEVKDD-INYK-
----------IY-LSVI-KIRAD------Y---SN-TMTSCVFVHLYTCFSC---SE-LN
C-CI-------------NVFD-FQKK-R---------------------S----------
--------IQSNYMKILSSLQ-I-PV----------------------------------
------------------------------------------------------------
-------------------QFLCSSSHE--------------------------------
-----------------VFLLS---------------------VNEQRLFRF-YL-YSEH
KLSVCQHLFIEQKM--TGHT-KKKKKK-
>Monopterus_albus_Dmrt1_b
------------------------------------------------------------
------------------------------------------------------------
------------------------------------------------------------
------------------------------------------------------------
------------------------------------------------------------
------------------------------------------------------------
---------ALT-----SLVVHGQVWQLAA-L--YGFTST-MNKDK-----QRKQVLDCT
LPLSPSKKSQKLPRMP-KCA--RCRNHGYV--------S------PLK------------
--GH-------KRFCNWRDCQC-----SKCKLIAERQ-----------------------
---RVMAAQVALRRQQAQEEE-------LGLCSPVALSSPE-VMVK--NEAGADCLFSVE
GRNPT-PTGT--STSSPAAAGSRSASSFSPSAG-ARPHTEETSDLLLETSYYN-FYQPSR
--YPTYYSNLYNYQQYQV--------------------------TN-------------N
NCTAVHQ-HCN-------------------------------------------------
------CV--Q------------------NS---------LSCN------DR-----YST
A-----------------TYMWTH----------------------PDS-----------
---------VA-----HVGMNGEV---------------------VNAEPRVLVTCYCA-
RED--LCATVLNC---WASTAG----REHVC---ALS-I---------------------
-------TIHNLIHIVLLS-Q---FWPLVFS--LS--------------TD-RTEIDSS-
----------------------------------------AVFV----------------
------------------------------------------------------------
--------LSANSRKVALT-GINDLSN---------------------------------
------------------------------------------------------------
--------LL-----AKQNKNLCR-IQC--------------------------------
-----------------ISSK---------------------------------MVPPPQ
HSTLCDV--PSHF-CRTPKKKKKKKK-K
>Monopterus_albus_Dmrt1_d
------------------------------------------------------------
------------------------------------------------------------
------------------------------------------------------------
------------------------------------------------------------
------------------------------------------------------------
------------------------------------------------------------
---------ALT-----SLVVHGQVWQLAA-L--YGFTST-MNKDK-----QRKQVLDCT
LPLSPSKKSQKLPRMP-KCA--RCRNHGYV--------S------PLK------------
--GH-------KRFCNWRDCQC-----SKCKLIAERQ-----------------------
---RVMAAQVALRRQQAQEEE-------LGLCSPVALSSPE-VMVK--NEAGADCLFSVE
GRNPT-PTGT--STSSPAAAGEVSQTVYCPATA-SCDLFTCHSADVAHSSLFS-CKSVSQ
QLGMSQYQNFSNWYQYH-------------------------------------------
------------------------------------------------------------
------CSS-PI------------LDTNFDTMAKIN---Q-NKS------AKK-KKKKK-
--------------------K---------------------------------------
------------------------------------------------------------
------------------------------------------------------------
------------------------------------------------------------
------------------------------------------------------------
------------------------------------------------------------
------------------------------------------------------------
------------------------------------------------------------
------------------------------------------------------------
------------------------------------------------------------
----------------------------
>Monopterus_albus_Dmrt1_a
------------------------------------------------------------
------------------------------------------------------------
------------------------------------------------------------
------------------------------------------------------------
------------------------------------------------------------
------------------------------------------------------------
---------ALT-----SLVVHGQVWQLAA-L--YGFTST-MNKDK-----QRKQVLDCT
LPLSPSKKSQKLPRMP-KCA--RCRNHGYV--------S------PLK------------
--GH-------KRFCNWRDCQC-----SKCKLIAERQ-----------------------
---RVMAAQVALRRQQAQEEE-------LGLCSPVALSSPE-VMVK--NEAGADCLFSVE
GRNPT-PTGT--STSSPAAAGSRSASSFSPSAG-ARPHTEETSDLLLETSYYN-FYQPSR
--YPTYYSNLYNYQQYQQ--------------------------MP-------------H
GDGRLSSHNMSS----QY--RMHSYYPA-TYLPQ--GLGS-----TT-------------
------CVP-PI------------FSLEDNSSSSNN----NNCS------EAI-AASFSP
GSIT-TGHNST-------MTRWSI----------------------NSL-----------
---------VSSDVKAECEGGSET---------------------VNFTVDSIIDGDTTK
-RS--LRI---TF---YNKSVMRSF-QKNVM---FL--FHIPFSGFRFLD---------V
SVQEP--QRENMVCLHSFS-SFLASWLFTSMSRLKSFKK-----SQFHKY--RGTLQNQ-
----------------------------------------TVWINP--------------
-----------------S-RQ-FQS-FL---------------------I----------
--------MSRNWMKLFKPVTICDVLP---------------------------------
------------------------------------------------------------
--------LL------L--KC-CK-VTC--------------------------------
-----------------FILM---------------------------------------
-MN-CRIVILKSFVA-HPQKKKKKKKKK
>Monopterus_albus_Dmrt1_c
------------------------------------------------------------
------------------------------------------------------------
------------------------------------------------------------
------------------------------------------------------------
------------------------------------------------------------
------------------------------------------------------------
---------ALT-----SLVVHGQVWQLAA-L--YGFTST-MNKDK-----QRKQVLDCT
LPLSPSKKSQKLPRMP-KCA--RCRNHGYV--------S------PLK------------
--GH-------KRFCNWRDCQC-----SKCKLIAERQ-----------------------
---RVMAAQVALRRQQAQEEE-------LGLCSPVALSSPE-VMVK--NEAGADCLFSVE
GRNPT-PTGT--STSSPAAAGSRSASSFSPSAG-ARPHTEETSDLLLETSYYN-FYQPSR
--YPTYYSNLYNYQQYQ---------------------------MP-------------H
GDGRLSSHNMSS----QY--RMHSYYPA-TYLPQ--GLGS-----TT-------------
------CVP-PI------------FSLEDNSSSSNN----NNCS------EAI-AASFSP
GSIT-TGHNST-------MTRWSI----------------------NSL-----------
---------VSSDVKAECEGGSET---------------------VNFTVDSIIDGDTTK
-RS--LRI---TF---YNKSVMR-KKKKKKK---KK------------------------
------------------------------------------------------------
------------------------------------------------------------
------------------------------------------------------------
------------------------------------------------------------
------------------------------------------------------------
------------------------------------------------------------
------------------------------------------------------------
----------------------------
>Danio_rerio_Dmrt1_c
------------------------------------------------------------
------------------------------------------------------------
------------------------------------------------------------
------------------------------------------------------------
------------------------------------------------------------
------------------------------------------------------------
----------------------RADWPS-------PLAVR-MSEEE-----QTN------
----RSLSIRKPSRMP-KCS--RCRNHGFV--------S------PLK------------
--GH-------KRFCNWRDCQC-----QKCRLIAERQ-----------------------
---RVMAAQVALRRQQAQEEE-------MGICSPINLSGSD-TLVK--NEAVGENVFTLS
SGPPS-PASS-SATASPTNLGEENTLVMI-S-E-I----------FIRNFSYS-LAKIKH
G-IT-KNNNLV----------------------------------V-------------C
SEAQLG-PQINH----AF--ARFTVYPW--FLY---KCGG-----TH-------------
------TNQ-YV------------INMLSTRLLYLN------H-------F----ILFL-
GIVS-R-FSSH--TNVSLVLNGDS------------------------L-----------
---------RRLV---EVSKLMDV---------------------NSYKPTILIV-DTAF
------------------KPHQRLL--------------------------QGRMGKDAS
--------L-NIVNLLLF------------------------------------------
-----------------------------------------------------------I
C--Y-------------CR-R-FI-T---I---NKMLPKKK-------------------
------------------------------------------------------------
------------------------------------------------------------
------------------------------------------------------------
------------------------------------------------------------
----------------------------
>Danio_rerio_Dmrt1_a
------------------------------------------------------------
------------------------------------------------------------
------------------------------------------------------------
------------------------------------------------------------
------------------------------------------------------------
------------------------------------------------------------
----------------------RADWPS-------PLAVR-MSEEE-----QTN------
----RSLSIRKPSRMP-KCS--RCRNHGFV--------S------PLK------------
--GH-------KRFCNWRDCQC-----QKCRLIAERQ-----------------------
---RVMAAQVALRRQQAQEEE-------MGICSPINLSGSD-TLVK--NEAVGENVFTLS
SGPPS-PASS-SATASPTNLGSRSMLSLSPAMS-SRGHTDCTSDLMVDASYYN-LYQPTP
--YSSYYSNLYNYQQYQ---------------------------MP-------------S
GNGRLSSHNVSP----QY--RTHSYYSS--YLSQ--GLGA-----AC-------------
------VQP-ST------------CPE--PK---------------------------AA
AFSD-GAQDSV--SISS-M-IDA-------------------------------------
------------ENKLECESSSES---------------------GSFSVDSIIGGATK-
KTISSCQLQQLEF---FVK-EVTVI--------------------------FSQMCNDSV
TNMFPI-ILIRLITVLFFF-SFKGSFYKVLTFIVNS------------------------
----------------------------------------IVVIDDKKCCLH---SL-LI
C--F-------------TQFD-SLAFFTLL---LQILKVKMI----YFHY----------
--------LEEHY-KKWQSRTIYCRT----------------------------------
------------------------------------------------------------
---------------SVEAQYCCHWPNG--------------------------------
-----------SNFLPATFMMQ----------------------TI-GLFQHL-------
-HAVVGLVGLEEILLNYASISNKKK---
>Danio_rerio_Dmrt1_b
------------------------------------------------------------
------------------------------------------------------------
------------------------------------------------------------
------------------------------------------------------------
------------------------------------------------------------
------------------------------------------------------------
----------------------RADWPS-------PLAVR-MSEEE-----QTN------
----RSLSIRKPSRMP-KCS--RCRNHGFV--------S------PLK------------
--GH-------KRFCNWRDCQC-----QKCRLIAERQ-----------------------
---RVMAAQVALRRQQAQEEE-------MGICSPINLSGSD-TLVK--NEAVGENVFTLS
SGPPS-PASS-SATASPTNLGSRSMLSLSPAMS-SRGHTDCTSDLMVDASYYN-LYQPTP
--YSSYYSNLYNYQQYQ---------------------------MP-------------S
GNGRLSSHNVSP----QY--RTHSYYSS--YLSQ--GLGA-----AC-------------
------VQP-ST------------CPE--PK---------------------------AA
GRSH-THTHTH--THTH-TLLGP-----------------------TFI-----------
---------QRLPTV-AC--TSEG---------------------GSYSESRALVKKK--
------------------------------------------------------------
------------------------------------------------------------
------------------------------------------------------------
------------------------------------------------------------
------------------------------------------------------------
------------------------------------------------------------
------------------------------------------------------------
------------------------------------------------------------
----------------------------
>Crocodylus_palustris_Dmrt1_b1
------------------------------------------------------------
------------------------------------------------------------
------------------------------------------------------------
------------------------------------------------------------
------------------------------------------------------------
---------------------------WLK------------QPPP--------------
--------RG-NP-------PGCPSVPAAGTT----ATPRL-KGTSGSAC-GGTASAKSA
A-SPRG-SG-WQPRWL-GGSRLKKRN-GSA--------TQSLCPVPLSS---LLR---RK
TVVE-------APVCCWKAAA---------------------------------------
--------Q---LTQQAQ-LQCPPRHQVKSSENRHAMGSQ----YR--------------
------------------------------------------------------------
------------------------------------------------------------
---------------------MHSYYPPAPYLGQ--SVGT-----PA-------------
------CVP-Q------------IFTFEDSPSY----------S------ESK-ASVFSP
PSSQDSGLVS---------------------------------------------LSSSS
PIS-----NDSAKGVLECESASES------------------GTFTV-RTV--IE-----
----------------------------------DGE-EKFTFT----------------
-----------GL-KYFFW-GWGGESFINSVHCLPVFALTEPKVAVGKEKKKVWFILVSN
WCCIDQRPTFLW-YRDR--TFTD----CRIESFTLGVNTVILFIKCARCKQN---PL---
KACIITRV--KYN-----S-DEMLGTLSFW--FVCIRKTTMM----QDSPAKSL--TSDF
-SKLSRHN--------Y--RDSFFSRNCLNLERFKHIFLNCYFCYKVNMCI-GLLFLG-V
QNKEP-RDVIENLSVFKDLTVPTELLLCCFF-K-QEGKGSECV---------------I-
-TVFLKINLVMYS-WFFMG-CCCSTISGFYINGIKLTDFAYYS-VYCNRMQSKLQVICL-
KVATDFC---VRYFVKNLLMV------------------YFPGVTETNLK-N-----SRK
IHCSL-LQLYLK-KCY--LIKKKKKKK-
>Crocodylus_palustris_Dmrt1_b2
------------------------------------------------------------
------------------------------------------------------------
------------------------------------------------------------
------------------------------------------------------------
------------------------------------------------------------
---------------------------WLK------------QPPP--------------
--------RG-NP-------PGCPSVPAAGTT----ATPRL-KGTSGSAC-GGTASAKSA
A-SPRG-SG-WQPRWL-GGSRLKKRN-GSA--------TQSLCPVPLSS---LLR---RK
TVVE-------APVCCWKAAA---------------------------------------
--------Q---LTQQAQ-LQCPPRHQVKSSENRHAMGSQ----YR--------------
------------------------------------------------------------
------------------------------------------------------------
---------------------MHSYYPPAPYLGQ--SVGT-----PA-------------
------CVP-Q------------IFTFEDSPSY----------S------ESK-ASVFSP
PSSQDSGLVS---------------------------------------------LSSSS
PIS-----NDSAKGVLECESASES------------------GTFTV-STV--IE-----
----------------------------------DGE-EKFTFT----------------
-----------GL-KYFFW-GWGGESFINSVHCLPIFALTEPKVAVGKKKKKKK------
------------------------------------------------------------
------------------------------------------------------------
------------------------------------------------------------
------------------------------------------------------------
------------------------------------------------------------
------------------------------------------------------------
----------------------------
>Crocodylus_palustris_Dmrt1_d
------------------------------------------------------------
------------------------------------------------------------
------------------------------------------------------------
------------------------------------------------------------
------------------------------------------------------------
---------------------------WLK------------QPPP--------------
--------RG-NP-------PGCPSVPAAGTT----ATPRL-KGTSGSAC-GGTASAKSA
A-SPRG-SG-WQPRWL-GGSRLKKRN-GSA--------TQSLCPVPLSX---LLR---RK
TVVE-------APVCCWKAAA---------------------------------------
--------Q---LTQQAQ-LQCPPRHQRDGCLFRTFLPSPAEGIWRA-------------
------------------------------------------------------------
------------------------------------------------------------
-------------------RLTWSWTPPTTAVS----ISH-----PCILTTTTCTTTPNT
RWLWPVNLP-QVRWGVH--AHL-KIAFEAYPPHICQ-----ASQ------ETS-GR-RAP
RTVMPWALSTGCTLTTHLLPTWAR------------VLELLHVFLRSSLLRTVLHTPNQK
PVVGAW-PK--------------------------VQGWDPVSLFCF--FTLSRHEKK--
-----------------KK--------------------K--------------------
------------------------------------------------------------
------------------------------------------------------------
------------------------------------------------------------
------------------------------------------------------------
------------------------------------------------------------
------------------------------------------------------------
------------------------------------------------------------
----------------------------
>Crocodylus_palustris_Dmrt1_c
------------------------------------------------------------
------------------------------------------------------------
------------------------------------------------------------
------------------------------------------------------------
------------------------------------------------------------
---------------------------WLK------------QPPP--------------
--------RG-NP-------PGCPSVPAAGTT----ATPRL-KGTSGSAC-GGTASAKSA
A-SPRG-SG-WQPRWL-GGSRLKKRN-GSA--------TQSLCPVPLSS---LLR---RK
TVVE-------APVCCWKAAA---------------------------------------
--------Q---LTQQAQ-LQCPPRHQRDGCLFRTFLPSPAEGIWRA-------------
------------------------------------------------------------
------------------------------------------------------------
-------------------RLTWSWTPPTTAVS----ISH-----PCILTTTTYTTTPNT
RWLWPVNLP-QVRWGVH--AHL-KIAFEAYPPHICR-----ASQ------ETN-GSVFSS
QQSRFWLGVPFQQLSYQ---------------------------------------Q-Q-
--------R-RSTGV-VCL-VWHL----------H----C-H-----------SHRRW--
-------------------------------------IRKVHFHW---------------
-----------SVKVLFFG-GGGGESFINSVHCLPVFALTEPKVAVGKKKKK--------
------------------------------------------------------------
------------------------------------------------------------
------------------------------------------------------------
------------------------------------------------------------
------------------------------------------------------------
------------------------------------------------------------
----------------------------
>Crocodylus_palustris_Dmrt1_a1
------------------------------------------------------------
------------------------------------------------------------
------------------------------------------------------------
------------------------------------------------------------
------------------------------------------------------------
---------------------------WLK------------QPPP--------------
--------RG-NP-------PGCPSVPAAGTT----ATPRL-KGTSGSAC-GGTASAKSA
A-SPRG-SG-WQPRWL-GGSRLKKRN-GSA--------TQSLCPVPLSS---LLR---RK
TVVE-------APVCCWKAAA---------------------------------------
--------Q---LTQQAQ-LQCPPRHQRDGCLFRTFLPSPAEGIWRA-------------
------------------------------------------------------------
------------------------------------------------------------
-------------------RLTWSWTPPTTAVS----ISH-----PCILTTTTCTTTPNT
RWLWPVNLP-QVRWGVH--AHL-KIAFEAYPPRICQ-----ASQ------ETS-GR-RAP
RTVMPWALSTGCTLTTHLLPTWAR------------VLELLHVFLRSSLLRTVLHTPNQK
P---------------VCFLLPAV----------KILAWCPFPAALL-SAMTALKEYW--
-----------------SVSLPLSLAPSLLAQS-KMVNKKSSLSL---------------
-----------VCESTFFG-GGGEKVL-IAFIVYLFLH-LSLK-LLEKKRKKFGLYSFQT
GAVLTKDQH---SYGST-GTVPS-QTSAELNPLLLE-IP-FFSLNVHAAHKT---AF--X
RS-ALSQS--KI-LS-MNVRT-VFGLFV----YVRLL-CKIV----QLNP-PVIFKAS-V
DTTIDVTVFSVEIALTWKDLNIFF-TA-SFATK-TCAFRDCYFWDRSRIR----------
---NPEEM-LKTLVSLRI-QSLQNYSFAAFSRSSKRGREVSV----------------FD
KQ------YF-KSTW-------CILDGSLWDNAAVRL--VVFILMA-N-QTLHITVEYIA
IECNLNC---K-YVFKKLLQISVFVILLKICLWCTSLVLQKPT-NETSLEKF-------I
VLCSCS------CT-NKNVIDEKKKKK-
>Crocodylus_palustris_Dmrt1_a2
------------------------------------------------------------
------------------------------------------------------------
------------------------------------------------------------
------------------------------------------------------------
------------------------------------------------------------
---------------------------WLK------------QPPP--------------
--------RG-NP-------PGCPSVPAAGTT----ATPRL-KGTSGSAC-GGTASAKSA
A-SPRG-SG-WQPRWL-GGSRLKKRN-GSA--------TQSLCPVPLSS---LLR---RK
TVVE-------APVCCWKAAA---------------------------------------
--------Q---LTQQAQ-LQCPPRHQRDGCLFRTFLPSPAEGIWRA-------------
------------------------------------------------------------
------------------------------------------------------------
-------------------RLTWSWTPPTTAVS----ISH-----PCILTTTTCTTTPNT
RWLWPVNLP-QVRWGVH--AHL-KIAFEAYPPHICQ-----ASQ------ETS-GR-RAP
RTVMPWALSTGCTLTTHLLPTWAR------------VLELLHVFLRSSLLRTVLHTPNQK
P---------------VCFLLPAV----------KILAWCPFPAALL-SAMTALKEYW--
-----------------SVSLPLSLAPSLLAQS-KMVNKKSSLSL---------------
-----------VCESTFFG-GGGEKVL-IAFIVYLFLH-LXLK-LLKKKKKKKKKK----
------------------------------------------------------------
------------------------------------------------------------
------------------------------------------------------------
------------------------------------------------------------
------------------------------------------------------------
------------------------------------------------------------
----------------------------
>Crocodylus_palustris_Dmrt1_e
------------------------------------------------------------
------------------------------------------------------------
------------------------------------------------------------
------------------------------------------------------------
------------------------------------------------------------
---------------------------WLK------------QPPP--------------
--------RG-NP-------PGCPSVPAAGTT----ATPRL-KGTSGSAC-GGTASAKSA
A-SPRG-SG-WQPRWL-GGSRLKKRN-GSA--------TQSLCPVPLSS---LLR---RK
TVVE-------APVCCWKAAA---------------------------------------
--------Q---LTQQAQ-LQCPPRHQRDGCLFRTFLPSPAEGIWRA-------------
------------------------------------------------------------
------------------------------------------------------------
-------------------RLTWSWTPPTTAVS----ISH-----PCILTTTTCTTTPNT
RWLWPVNLP-QVRWGVH--AHL-KIAFEAYPPHICQ-----ASQ------ETS-GR-RAP
RTVMPWALSTGCTLTTHLLPTWAR------------VLELLHVFLRSSLLRTVLHTPNQK
PVEEIIHVQKS-SFHS-CFLLPAV----------KILAWCPFPAALL-SAMTALKEYW--
-----------------SVSLPLSLAPSLLAQS-KMVNKKSSLSL---------------
-----------VCESTFFG-GGGEKVL-IAFIVYLFLH-LSLK-LLKKKKKKKKK-----
------------------------------------------------------------
------------------------------------------------------------
------------------------------------------------------------
------------------------------------------------------------
------------------------------------------------------------
------------------------------------------------------------
----------------------------
>Crocodylus_palustris_Dmrt1_f
------------------------------------------------------------
------------------------------------------------------------
------------------------------------------------------------
------------------------------------------------------------
------------------------------------------------------------
---------------------------WLK------------QPPP--------------
--------RG-NP-------PGCPSVPAAGTT----ATPRL-KGTSGSAC-GGTASAKSA
A-SPRG-SG-WQPRWL-GGSRLKKRN-GSA--------TQSLCPVPLSS---LLR---RK
TVVE-------APVCCWKAAA---------------------------------------
--------Q---LTQQAQGLQCPPRHQMDGCLFRAFLPSPAEGIWRA-------------
------------------------------------------------------------
------------------------------------------------------------
-------------------RLTWSWTRFLSYKI----ISK-----E--------------
------------------------------------------------------------
------------------------------------------------------------
------------------------------------------------------------
------------------------------------------------------------
------------------------------------------------------------
------------------------------------------------------------
------------------------------------------------------------
------------------------------------------------------------
------------------------------------------------------------
------------------------------------------------------------
------------------------------------------------------------
----------------------------
>Mus_musculus_Dmrt1_b
------------------------------------------------------------
------------------------------------------------------------
------------------------------------------------------------
------------------------------------------------------------
------------------------------------------------------------
-------EKRKK---KRGTTPHPLPELFI-T-----TGPAAVHPPPARLLGSRLGGSGSG
RRSSMPNDDTFGKPSTPTEVPHAPGAPPQGKAGGYSKAAGAMAGAAGGSGAGGSGGASGS
GPSGLGSGSKKSPRLP-KCA--RCRNHGYA--------S------PLK------------
--GH-------KRFCMWRDCQC-----KKCSLIAERQ-----------------------
---RVMAAQVALRRQQAQEEE-------LGISHPIPLPSAAELLVKRENNASNPCLMAEN
SSSAQ-PPPA--STPTPAASEGRMVIQDIPAVT-SRGHMENTSDLVSDPAYYSSFY-PSL
--FP-YYNNLYNYPQYSMALSAESSSGEVGNSLGGSPVKNKPAESSQHLTCLAQTGNQWQ
MKTQRAATQ-AP----STGCTHTTGLPPTWA--------------RA-------------
------CP--R------------SLPSRKAPPT----------Q------KPK-------
------------------------------------------------------------
PVV-----SSFCGGSLGWDGTQRG----------AV-VFCVLGSQELWGIVFLIP-DW--
-----------------HTTLSRHST--FISTLTFPRSPHPVL-S---------------
-----------TVYVMI----CRGAWLINLVSHL-------P--KKKKKKKKK-------
------------------------------------------------------------
------------------------------------------------------------
------------------------------------------------------------
------------------------------------------------------------
------------------------------------------------------------
------------------------------------------------------------
----------------------------
>Gallus_gallus_Dmrt1_a
------------------------------------------------------------
------------------------------------------------------------
------------------------------------------------------------
------------------------------------------------------------
------------------------------------------------------------
------------------------------------------------------------
------------------------------------------------------------
-----PAAGKKLPRLP-KCA--RCRNHGYS--------S------PLK------------
--GH-------KRFCMWRDCQC-----KKCSLIAERQ-----------------------
---RVMAVQVALRRQQAQEEE-------LGISHPVPLPSAPEPVVKKSS-SSSSCLLQDS
SSPAH-STSTVAAAAASAPPEGRMLIQDIPSIP-SRGHLESTSDLVVDSTYYSSFYQPSL
--YP-YYNNLYNYSQYQMAVATESSSSETGGTFVGSAMKNSLRSLP-ATYMSSQSGKQWQ
MKGMENRHAMSS----QY--RMCSYYPPTSYLGQ--GVGS-----PT-------------
------CVT-Q------------ILASEDTPSY----------S------ESK-ARVFSP
PSSQDSGLGCL---------------------------------------------SS--
--------SESTKGDLECEPHQEP---------------------GAFAVSPVLEGE---
--------------------ARRRAA-------AA---RRSL--L---------------
-----------PCSVGV----AGGRWVSSFRGGG-------G--TAGPRPGRRGGAG-RD
GAGRSRAGAAVRAGAAV-GSRPA----------PVGAERPTIGLHETRCRDV---FV---
---VV-----PRRLQTFSPRIAKLTRFAYY---S-VPRLRLQ----YKRPANK-------
-SQKKVTCVSASVILL------------------RTAHSVLFLCYRSQPEMK--------
--------LVWKNSLFSVVAAVPEIKMLLMTEKKKKK-----------------------
------------------------------------------------------------
------------------------------------------------------------
----------------------------
>Chrysemys_picta_Dmrt1_canonical
------------------------------------------------------------
------------------------------------------------------------
------------------------------------------------------------
------------------------------------------------------------
------------------------------------------------------------
------------------------------------------------------------
----MPN-DSFNKPSASSDH-----HAQGGKMGSFGKAAVLMAATTPAAGGGGAG----V
LAQATTASGKKSPRLP-KCA--RCRNHGYS--------S------PLK------------
--GH-------KRFCMWRDCQC-----KKCSLIAERQ-----------------------
---RVMAAQVALRRQQAQEEE-------LGISHPIPLPSAPELFVKKENNGGSSCLLLES
SSPTH-STNTAT-TASTTPSEGRMLIQDIPSIT-SRGHLESTSDLVVDSTYYSSFYQPSL
--YP-YYNNLYNYSPYQMAVASDSSSSDMGGTLVGSPVKNSLRSLP-ATYMSSQSGNQWQ
MKSTESRHAMSS----QY--RMHSYYPPASYLGQ--SVST-----PA-------------
------CVP-Q------------IFTFEDSPSY----------S------ESK-ASVFSP
PSSQDSGLISL---------------------------------------------SSSS
PIS-----NESTKGVLECESASES---------------------GTFTVNSVIEDG---
-------------------E----------------------------------------
------------------------------------------------------------
------------------------------------------------------------
------------------------------------------------------------
------------------------------------------------------------
------------------------------------------------------------
------------------------------------------------------------
------------------------------------------------------------
----------------------------
>Chrysemys_picta_Dmrt1_ΔEx2Ex3
------------------------------------------------------------
------------------------------------------------------------
------------------------------------------------------------
------------------------------------------------------------
------------------------------------------------------------
------------------------------------------------------------
----MPN-DSFNKPSASSDH-----HAQGGKMGSFGKAAVLMAATTPAAGGGGAG----V
LAQATTASGKKSPRLP-KCA--RCRNHGYS--------S------PLK------------
--GH-------KRFCMWRDCQC-----KKCSLIAERQ-----------------------
---RVMAAQ---------------------------------------------------
------------------------------------------------------------
------------------------------------------------------------
MKSTESRHAMSS----QY--RMHSYYPPASYLGQ--SVST-----PA-------------
------CVP-Q------------IFTFEDSPSY----------S------ESK-ASVFSP
PSSQDSGLISL---------------------------------------------SSSS
PIS-----NESTKGVLECESASES---------------------GTFTVNSVIEDG---
-------------------E----------------------------------------
------------------------------------------------------------
------------------------------------------------------------
------------------------------------------------------------
------------------------------------------------------------
------------------------------------------------------------
------------------------------------------------------------
------------------------------------------------------------
----------------------------
